# Supplementary material for: Associations of alkaline water with metabolic risks, sleep quality, muscle strength: A cross-sectional study among postmenopausal women
Source: PLoS One. 2022 Oct 31;17(10):e0275640. doi: 10.1371/journal.pone.0275640 (PMC9621423; doi:10.1371/journal.pone.0275640)
Supplement: S1 Questionnaire — (XLSX) [file pone.0275640.s001.xlsx]

## Sheet: Questionnaire_Dataset 
Age	Category (water)	Years of Menopause	Marital_Status	Education_Years_1	Monthly_Household_Income	Occupation (working or not)	Body_Weight_outliers	Height	BMI	%BF	HGS	Waist_Circumference	BP_Systolic	BP_Diastolic	Blood_glucose	LDL	PAscore	HDL	Triglyceride	TG/HDL	Sleep duration	PRAL	Diet Quality Score
61	1	6	2	7	1	1	65.3	162.8	24.6379	36.3	23	65.8	116	79	6.5	3.2	480	0.8	1.05	1.3125	270	17.2	60.8
63	1	10	2	10	3	2	62.9	157.7	25.2922	38.2	21	72.5	173	102	6.2	3.9	480	0.8	2.57	3.2125	330	23.5	60.5
67	1	10	2	6	3	2	68	159.4	26.7628	39.2	20	72.8	118	86	6.3	4.1	1440	1.1	1.32	1.2	360	13.61	70.5
61	1	8	2	17.5	2	1	58	154.2	24.3927	40.3	19	70.5	160	98	6.2	3.2	1660	1.2	1.8	1.5	360	20.3	59.5
62	1	10	2	6	1	2	73	167.7	25.9571	36.6	18	72.6	147	100	4.6	3.3	1080	1.1	1.34	1.21818	270	15.2	70
79	1	20	2	2	1	2	56	146.3	26.1637	42.3	23	76.9	165	100	6.3	3.1	460	0.8	1.8	2.25	450	24.58	60.8
68	1	20	2	3	2	2	51.8	145	24.6373	39.2	20.5	72.5	148	97	6.2	3.4	420	0.8	1.23	1.5375	270	14.6	70.5
60	1	5	2	6	2	1	58	164.3	21.4859	33.1	24	64.5	112	79	4.6	3.1	300	0.6	1.16	1.93333	450	12.25	68
65	1	13	2	11	2	2	54	153.4	22.9479	35.2	17.5	66.6	108	80	3.7	3.8	1200	1.1	1.89	1.71818	270	21.79	72.5
69	1	15	3	10	2	2	62.8	156.1	25.7723	36	20.5	72.9	168	105	4.3	3.1	1140	0.9	1.82	2.02222	360	17.5	60.8
77	1	25	2	9	2	2	57	156.1	23.3921	42.1	17.5	80	114	84	3.7	3	1240	1	2.1	2.1	240	21.39	65
60	1	9	4	6	1	2	60.6	165.2	22.2051	43.1	19	81.2	113	84	5.2	4.1	460	0.6	1.58	2.63333	360	17.9	60.8
66	1	10	2	0	2	2	63.8	173	21.3171	46	20.4	86.5	116	79	3.5	3.9	880	0.9	2.13	2.36667	270	30.95	51.6
67	1	10	2	12	2	2	58.6	150.2	25.9751	39.2	16.5	75.5	182	110	4	4.4	1000	1.1	1.35	1.22727	300	29.5	56.5
59	1	8	2	6	1	1	61	149.5	27.2928	45.2	23	82.5	178	102	3.7	3.9	240	0.6	1.15	1.91667	390	20.8	68
70	1	21	2	12	3	2	50.8	158	20.3493	35.2	22	65.5	114	80	6.2	3.3	480	0.7	1.34556	1.92222	270	-4.2	65.5
77	1	13	1	12	1	2	52.6	142.7	25.8308	36.8	21	66.2	103	83	6.2	3.2	580	0.7	1.6	2.28571	360	32.15	60.8
61	1	29	2	2	1	2	68.2	150.8	29.9904	48.2	21	85.4	153	114	4.8	3.1	240	0.6	0.81	1.35	360	19.5	58
84	1	33	2	8.0093	1	2	53.8	165.3	19.6896	30.2	26.5	61	116	93	4.3	3.1	780	0.8	1.42	1.775	270	19.18	70.4
68	1	28	2	7	1	2	67.2	163.2	25.2307	38.8	20.5	69.5	143	106	4.5	4.3	920	0.9	1.37	1.52222	270	19.3	56
65	1	16	2	4	1	2	69	159.1	27.2589	42.9	21	70.4	153	113	3.8	4.1	880	0.9	0.89	0.988889	330	30.17	70
69	1	15	4	15	2	2	48	165.2	17.5882	20.6	23	56	107	84	4.4	3.3	480	0.7	0.89	1.27143	360	20.6	61.1
72	1	20	2	6	1	2	60.6	160	23.6719	28.5	23.5	70	147	103	5.2	3.1	960	0.9	1.63	1.81111	360	10.49	75.8
72	1	11	2	6	1	2	50.8	156.4	20.7678	26.8	16.5	61.1	108	86	4.1	3.3	590	0.8	1.37	1.7125	330	12.6	52.2
62	1	10	4	18	2	2	65	153.4	27.6225	41	19.5	75.8	156	108	3.9	3.9	520	0.8	1.25	1.5625	360	19.2	75
65	1	10	2	18	2	2	44.8	164	16.6568	24.1	20	52.2	110	84	4.1	3.2	480	0.6	1.2	2	270	26	78
69	1	22	2	12	2	2	59.2	156.7	24.1093	35.9	20	75	139	98	3.9	3.3	520	0.8	1.71	2.1375	270	29.5	58
63	1	20	2	6	3	2	60.4	157.6	24.3178	38.2	22	78	168	102	4	2.6	560	0.7	2.3	3.28571	240	20.36	59.5
75	1	21	1	13	1	2	63.8	157.4	25.752	46.1	23.5	87	110	76	4.2	4.1	880	0.9	1.41	1.56667	360	21.3	51.6
69	1	11	2	2	1	2	62.2	160.8	24.0557	40.8	20.5	80.5	162	102	6.2	3.9	540	0.7	1.29	1.84286	270	23.1	72.5
68	1	10	2	11	1	2	46.6	163.2	17.4963	35.9	20.5	51.6	114	84	6.3	3.3	720	0.7	1.63	2.32857	270	17.53	68
73	1	23	2	0	1	2	52.6	153	22.47	39.9	26.5	72.5	114	81	6.3	2.5	580	0.7	1.5	2.14286	360	1.92	58.6
73	1	24	2	13	3	2	50.8	153.7	21.5038	40.2	17.5	68	156	106	6.3	3.3	400	0.8	1.13	1.4125	270	14.6	54.5
66	1	10	1	9	1	2	67.2	162.4	25.4799	38.5	26.5	85	160	103	6.4	3.3	960	0.9	1.36	1.51111	360	18.6	58
72	1	7	4	3	3	2	64.2	160.8	24.8292	39.6	19	84.5	111	91	4.1	3	1350	1.1	1.16	1.05455	270	19.3	53.6
65	1	14	2	14	3	2	44.8	155.3	18.5753	24.9	18.5	58	117	89	4.3	3.2	1660	1.2	2.52	2.1	360	29.49	78
74	1	20	2	4	2	2	67.2	160.1	26.2172	41.9	19.5	83.5	153	102	3.6	3.3	400	0.8	1.31	1.6375	270	26.04	75
64	1	12	2	5	1	2	55	150.5	24.2823	43.3	25	78	119	79	4.2	4.1	980	1	1.16	1.16	300	12.75	60.8
79	1	14	2	0	2	2	55.2	159.6	21.6707	45	20	75	116	80	5.1	3.3	880	0.7	0.67	0.957143	360	15.02	62
69	1	7	2	6	2	2	62.6	154.1	26.3614	50.1	21	81.2	162	102	4.3	3	720	0.7	1.26	1.8	270	24.3	66.8
67	1	15	2	0	3	2	64.8	169	22.6883	39.5	23.5	82	155	107	3.7	3	240	0.6	2.47	4.11667	270	20.3	68
75	1	17	2	6	1	2	60	154	25.2994	46.2	20.5	96.5	156	106	6.1	3.1	700	0.9	0.97	1.07778	360	18.15	65.8
63	1	10	2	5	2	2	71.2	161.5	27.2983	52.3	20.5	105	172	101	4.1	3	590	0.7	1.54	2.2	270	25.19	77
62	1	16	2	6	2	2	68.6	156.8	27.9018	53.2	19	95.5	168	111	4.3	3.8	840	0.8	0.95	1.1875	360	23.2	65.4
58	1	5	2	6	2	1	55.2	153.4	23.4579	45.2	20.5	77	153	93	4	4.1	560	0.8	1.6	2	360	-8.5	50.2
75	1	12	2	0	2	2	59.6	156.5	24.3342	48.5	20	85.6	136	85	3.8	3.2	920	1	1.5	1.5	270	23.56	58.6
63	1	8	2	6	2	2	58	164.2	21.512	40.3	18.5	43.6	104	78	3.7	3	300	0.6	1.2	2	330	17.6	62
62	1	10	2	6	2	2	59.8	156.8	24.3225	38.3	21.5	69.2	142	93	6.5	3.1	580	0.7	0.96	1.37143	270	35.6	54.5
65	1	14	2	3	2	2	59.2	155.1	24.6092	36.9	21.5	62.1	153	94	4.1	4.2	590	0.8	1.3	1.625	360	14.6	50.6
64	1	15	2	5	1	2	60.4	154	25.468	45.1	19.5	84.5	138	96	3.7	3.3	560	0.7	1.67	2.38571	270	15.81	50.8
60	1	6	2	10	1	2	46	150	20.4444	37.5	19	55	115	78	4.4	3.8	880	0.8	1.22	1.525	270	32.05	58
57	1	5	2	3	1	1	60.6	153.6	25.6856	36.2	16.5	66.8	163	100	4	3.2	880	0.8	1.66	2.075	360	20.8	61.2
68	1	21	4	11	1	2	52.2	162.5	19.768	33.1	20.5	60.1	114	83	4.2	4.3	500	0.7	1.4	2	270	28.4	57.6
73	1	13	2	9	2	2	56.4	160.3	21.9489	36.2	25	61.2	169	102	4.6	3.1	480	0.6	1.63	2.71667	360	9.46	58.6
62	1	14	2	1	3	2	50.4	159.6	19.7863	35.9	23.5	57.6	145	105	3.8	3.2	510	0.8	1.57	1.9625	270	15.43	62.3
66	1	14	2	6	1	2	67.8	160.6	26.2869	41.2	23	88.8	117	85	3.8	3.4	880	0.8	1.06	1.325	270	19.5	53.5
62	1	20	1	11	1	1	53.8	158.6	21.3883	36.5	20.5	62.3	119	85	4.1	4.3	1080	0.8	1.3	1.625	270	10.88	72.1
61	1	10	2	9	2	2	57.4	154.9	23.9226	40.1	18.5	83.5	110	80	4.3	4	1080	1	1.34556	1.34556	480	14.2	75.9
63	1	13	2	7	2	2	50	152.8	21.4153	35.6	19.5	67.2	118	84	6.4	3.2	1200	1	1.87	1.87	270	18.5	77.5
70	1	21	2	0	3	2	56.8	160.2	22.1321	32.1	18	60	158	98	6.1	4.1	540	0.7	1.73	2.47143	360	35.1	60.1
68	1	7	2	6	1	2	58.6	161.4	22.4952	40.1	20.5	86.5	153	105	6.2	3.9	980	0.8	2.62	3.275	330	24.98	73.2
75	1	25	2	6	2	2	75	162.9	28.2631	49.2	20	83.5	118	87	4.5	3.3	520	0.6	2.25	3.75	330	35.8	65
57	1	7	2	2	1	1	56.8	157.1	23.0142	45.3	18	78.5	112	77	3.8	4	600	0.7	1.34556	1.92222	420	12.79	52.8
59	1	5	2	6	1	1	59.2	151.1	25.9294	41	22	70.5	153	98	4.5	4.3	580	0.7	1.42	2.02857	300	19.5	58.5
64	1	10	2	6	2	2	56	165.5	20.4452	40.6	21.5	72.1	130	93	3.6	3.1	500	0.6	1.23	2.05	300	12.23	74
69	1	15	4	11	1	2	68.2	160.2	26.5741	48.7	18.5	75.9	159	97	4.1	3.9	440	0.6	1.83	3.05	420	19.5	65.1
66	1	23	1	0	1	2	61.5	154.5	25.7643	49	17	77.5	119	84	6.3	4.1	590	0.7	1.28	1.82857	420	23.05	55.8
75	1	25	2	0	1	2	48.2	163.4	18.0527	40.5	17	60.1	146	96	6.5	4.1	520	0.6	1.46	2.43333	240	17.73	60.9
63	1	5	2	12	2	1	56.2	170.2	19.4007	42.3	25	73.2	112	90	6.2	4.2	560	0.7	2.03	2.9	300	16.8	67
62	1	8	1	14	1	1	64.6	158.8	25.6172	46.1	27	85	163	105	6.2	3.7	1680	1.2	2.14	1.78333	360	21.6	64.8
70	1	15	4	11	3	2	62.5	160	24.4141	36.5	21.5	59.8	153	100	6.2	4.2	1280	1.2	1.55	1.29167	390	21.2	76.8
60	1	5	2	11	1	2	62.8	162.3	23.8409	28.2	21.5	58.5	118	78	6.3	4	1460	1.1	2.42	2.2	360	20.5	70.5
72	1	33	1	13	1	2	76.8	158.5	30.5705	46.5	23.5	92.4	114	86	4.1	3.9	400	0.6	1.65	2.75	420	15.93	60
62	1	10	1	17	2	2	67.6	153	28.8778	42	24.5	80.9	112	78	4.8	3.9	1560	1	1.41	1.41	300	17.13	40.6
51	1	5	2	10	2	1	65.4	164.1	24.2863	40.6	18	82	112	85	4	4.2	480	0.6	1.58	2.63333	270	23.34	65
62	1	13	2	11	1	2	56.6	159.4	22.2761	32.2	20.5	75	117	81	3.7	3.1	880	0.9	1.63	1.81111	330	21.3	50.2
62	1	10	2	15	1	1	69.2	162.5	26.2059	39.2	20	78	157	116	6.4	2.7	1780	1.3	1.56	1.2	420	18.2	54.3
63	1	13	2	13	1	2	75.2	151.6	32.7205	46.2	21	94	151	105	3.9	4.2	500	0.6	1.46	2.43333	480	17.5	58.4
70	1	22	2	11	1	2	68.3	155.3	28.319	48.6	23	90.3	140	97	3.6	3.5	1640	1.2	2.4	2	360	22.5	70
58	1	10	2	12	2	2	62.4	167	22.3744	41.2	25	74.5	143	99	3.7	4.2	1220	1.1	1.56	1.41818	300	13.76	48.6
78	1	33	1	11	1	2	58.9	163.4	22.0603	39.2	24	75	151	97	3.6	4.4	1880	1.2	1.65	1.375	270	24.59	66
70	1	23	2	11	1	2	54.8	151.8	23.7814	42.2	19.5	78	115	90	3.7	4.1	1440	1.1	1.63	1.48182	480	26.12	65.8
63	1	14	3	13	3	2	66.9	157.7	26.9006	38.7	20.5	76	157	103	4.2	3.1	1080	1	1.3	1.3	330	20.04	65.8
64	1	16	1	8.0093	1	1	59.4	157.1	24.0677	35.2	24	65.8	102	81	4	3.3	540	0.6	1.48	2.46667	330	20.8	58.5
62	1	13	2	14	2	2	65.8	151.6	28.6304	41.3	24.5	69.7	115	85	3.9	3.8	560	0.8	1.39	1.7375	390	20.64	65.2
58	1	5	2	16	3	1	60.4	156	24.8192	48.1	22	95.6	146	96	3.9	4	540	0.6	1.84	3.06667	270	12.06	46.3
62	1	9	1	11	1	2	68.2	162.2	25.9228	45.2	19	84.5	142	93	4.2	4.1	1280	0.8	1.68	2.1	300	24.99	65
76	1	20	2	7	1	2	58.2	152.8	24.9274	33.2	25.5	68.5	162	99	5	4.4	200	0.6	1.62	2.7	330	-10.5	58.4
69	1	14	3	11	1	2	61.6	161	23.7645	31.8	22.5	65.5	165	105	4.7	3.7	720	0.8	2.35	2.9375	270	21.6	55.5
76	1	30	2	12	1	2	56.2	154.5	23.544	27.8	18.5	64.5	118	82	3.8	4.1	1880	1	2.03	2.03	360	17.94	67.5
76	1	25	2	5	3	2	65.5	159	25.9088	42.6	18	81.5	114	87	4.3	4.6	880	0.8	1.62	2.025	300	23.5	55
65	1	15	2	6	3	2	63.8	159	25.2363	44.9	17.5	85.2	114	93	3.5	3.8	1200	1	1.5	1.5	360	37.26	64.5
59	1	7	2	11	2	1	68.8	152	29.7784	49.2	24.5	95.8	161	98	4.4	3.1	540	0.8	2.2	2.75	270	21.75	64.5
68	1	5	2	11	2	2	67.2	162.6	25.4172	46.1	22.5	88.4	112	86	4.1	3.2	720	0.8	1.63	2.0375	480	12.54	64
71	1	22	2	6	1	2	61.8	158	24.7556	45.5	24.3	81.8	118	81	6.4	4.2	580	0.8	2.3	2.875	360	35.91	65
68	1	23	1	11	1	2	58.6	163.3	27.33	42.1	21.5	73.8	116	88	6.2	3.9	880	0.8	1.2	1.5	360	18.5	55
62	1	10	2	15	2	2	68.4	158.2	21.93	35.2	23.5	65	118	90	3.8	4.2	240	0.6	1.5	2.5	270	17.59	70.5
67	1	16	4	11	2	2	64.5	156.3	26.4023	34.1	22.5	67.5	113	87	6.5	3.2	2040	1.4	2	1.42857	300	17.6	50.8
60	1	6	2	11	2	2	69.3	156.4	28.3309	42.8	18.5	79.3	106	78	3.6	3.3	520	0.7	1.5	2.14286	480	18.8	69.5
61	1	10	2	11	1	2	70.8	161.7	27.0778	40.3	22.5	81.1	169	105	4.4	4.1	300	0.6	1.8	3	270	17.9	55.8
74	1	26	2	11	2	2	69.7	152.2	30.0887	48.1	22.5	79	117	86	3.7	2.8	720	0.7	1.8	2.57143	300	20.04	65
77	1	18	2	3	2	2	65.9	150.5	29.0946	48.2	20	78.5	146	104	4.1	3.3	620	0.7	0.8	1.14286	330	35.9	60.5
75	1	12	2	8	1	2	59.8	152.8	25.6126	40.3	23	78.5	115	78	6.2	3	720	0.8	1.2	1.5	300	22.76	50.5
67	1	10	2	11	2	2	57	150.1	25.2996	36.6	22	72.3	113	74	4	3.3	580	0.7	2	2.85714	270	19.5	52.5
73	1	20	1	11	2	2	68.5	153.8	28.9586	43.3	23	84.2	118	82	4.1	3.3	620	0.7	1.6	2.28571	360	20.5	50.8
68	1	18	3	9	2	2	58.4	156.3	23.9053	36.2	18	64	118	85	4.2	4.2	1680	1.3	1.5	1.15385	240	26.21	45.5
66	1	9	4	10	1	2	70.5	154.5	29.5347	45.5	16.5	81.8	156	103	4.2	3.8	880	0.8	1.1	1.375	360	18.3	50.2
70	1	20	2	13	2	2	72.9	160.5	28.2994	46.2	19	90.8	112	80	4.3	4.2	1240	1	1.1	1.1	480	16.33	64
65	1	8	1	14	1	2	62.2	155.5	25.7235	38.8	19	72	118	84	6.3	4.6	1000	1	1.5	1.5	330	24.99	46.5
65	1	9	3	13	2	2	58.6	146.5	27.3038	39	22.5	74.4	115	76	6.6	3.8	1640	1.2	1.7	1.41667	360	17.4	55.8
62	1	16	4	18	3	2	63.6	164.2	23.5891	30	16.5	72.5	117	86	5.1	4	880	0.9	1.8	2	270	12.58	56.5
70	1	22	2	6	1	2	74.5	154.6	31.17	45.6	24	75	106	72	6.3	3.3	720	0.8	1.96	2.45	330	18.38	64.5
74	1	25	2	15	3	2	69.5	148.9	31.347	44.4	18.5	86.8	115	79	6.3	4	920	0.9	1.6	1.77778	450	23.6	63
60	1	15	2	6	1	1	72.5	155.3	30.0604	48.1	22.5	98.6	172	110	6.1	3.8	880	0.8	1.1	1.375	480	23.5	56.5
77	1	20	4	0	2	2	73.4	150.2	32.5354	44.4	18.5	83	117	78	4.1	4.1	280	0.6	2.1	3.5	270	21.5	55.9
68	1	15	2	11	1	2	73.1	162.2	27.7853	46.1	18	80	118	79	3.9	3.5	1640	1	2.15	2.15	330	25.2	65
64	1	15	2	11	2	1	62.2	154.4	26.0913	40.5	20.5	76.5	116	82	4.5	4.2	1140	1	1.8	1.8	330	18.73	73
64	1	12	2	16	1	2	68.2	157.3	27.563	42.1	18	75	119	81	4.2	4	480	0.7	1.56	2.22857	270	22.9	62
67	1	10	2	12	2	2	65.8	155	27.3881	36.5	20	63	115	79	3.8	3.9	880	0.8	1.4	1.75	360	26.3	76.2
76	1	32	2	6	1	2	65.3	152.2	28.1893	28.5	18.5	61.7	113	77	4.7	4.2	680	0.8	1.86	2.325	450	24.6	65
84	1	39	2	0	1	2	60	149.4	26.8813	41.1	19.5	87.7	175	94	4.6	4.1	880	0.8	1.38	1.725	270	26.5	42.6
76	1	30	2	13	2	1	69	153.4	29.3223	43.9	19	82	169	104	3.8	3.9	880	0.8	1.8	2.25	330	26.3	58
67	1	14	2	6	2	2	67	146.2	31.3459	46.2	20.5	82	116	85	3.6	4.1	320	0.6	1.5	2.5	270	26.6	77.5
74	1	20	2	12	1	2	72.5	153	30.971	45.1	20	87.8	116	87	4	4.2	980	1	2	2	420	19.65	56.5
68	1	10	2	11	1	2	67.5	146.2	31.5798	44.4	21	83	118	74	4	3.8	480	0.8	1.86	2.325	420	21.7	55.8
79	1	39	2	3	2	2	64	150.6	28.2182	42.3	19	75	165	98	3.8	3.5	860	0.8	1.6	2	360	26.5	55.6
65	1	12	2	11	1	2	64.8	157.4	26.1557	38.5	18	76	125	81	4.1	4.1	300	0.6	1.82	3.03333	300	20.5	56.8
62	1	7	2	10	1	1	69	161	26.6193	40.1	20	75	112	88	4.3	3.8	980	0.8	2.25	2.8125	360	21.5	61.9
74	1	21	2	6	1	1	65.3	154	27.5342	44.9	19.5	88.6	174	98	3.7	3.2	450	0.6	2.23	3.71667	450	28.3	64.8
78	1	15	2	9	1	2	62.8	155.6	25.9382	43.1	20	91.9	146	85	6.1	3.9	880	0.8	1.85	2.3125	330	-9.5	51.4
74	1	30	2	3	1	2	68	150.5	30.0217	47.3	20	89.4	117	76	4.1	2.7	240	0.6	1.85	3.08333	420	23.5	59.4
69	1	25	2	9	3	2	62.4	153.8	26.3798	45.2	22	95	151	87	4.2	3.8	480	0.7	1.69	2.41429	360	29.6	55.8
69	1	15	2	0.5	1	1	70.2	152.6	30.1459	46.7	22.5	94	172	106	3.8	4	1680	1	1.5	1.5	420	25.3	53.2
66	1	17	1	10	2	2	67.4	154	28.4196	45	18.5	90	118	84	3.8	3.8	200	0.6	1.3	2.16667	360	25.6	59.8
68	1	18	4	4	2	2	75.2	153.8	31.7911	46.5	20.5	93	152	92	4.5	4	1640	1	1.6	1.6	450	18.4	45.8
76	1	30	2	6	1	2	65.9	156	27.0792	42	20	95	167	108	3.6	3.6	580	0.6	2.42	4.03333	360	19.2	53.8
70	1	19	1	9	3	2	69.2	152.9	29.6	39.2	18	79	145	101	6.5	3.6	1560	1	1.13	1.13	270	24.95	65
69	1	27	2	3	1	2	74.6	153	31.8681	36.1	19	83	168	101	6.2	4.1	800	1	1.63	1.63	360	20.84	50.2
74	1	20	4	11	3	2	67.5	154.6	28.2413	38.2	19.5	84	163	104	6.2	3.3	580	0.7	1.77	2.52857	360	27.15	65
56	1	7	1	6	2	2	70.4	156.9	28.5974	40	21.5	88	162	99	4.6	3.8	480	0.7	1.79	2.55714	360	28.5	56.7
68	1	13	2	6	1	2	64.4	154.4	27.0141	43.1	21	88	170	104	4.1	4.4	480	0.7	2.1	3	360	17.86	48.5
65	1	9	1	12	2	1	74.3	154.9	30.9661	44.3	22	96.8	116	81	7.1	3.9	1140	0.8	1.8	2.25	270	23.8	65
75	1	29	4	0	2	2	64.4	153.9	27.19	37.2	18	82.8	160	98	4	3.5	840	0.8	1.82	2.275	360	21.54	48.8
65	1	13	4	12	1	2	75	148.3	34.1019	47.6	20.5	92.7	180	115	5.1	4.3	300	0.7	2.04	2.91429	330	22.4	50.4
84	1	34	2	0	2	2	76.4	157.6	30.7596	45	18	95.4	141	104	3.6	4	1680	1	1.5	1.5	270	17.14	55
77	1	20	4	2	1	2	75.3	150.7	33.1565	48.2	38	95.2	165	103	4	3.9	880	0.8	1.86	2.325	360	21.5	45.5
78	1	15	2	9	2	2	65.8	149.6	29.401	36.5	18	75	155	96	3.9	4.1	780	0.8	1.65	2.0625	330	24.5	65.1
68	1	20	2	3	2	2	69.5	145	33.0559	41.2	20	84.2	142	100	4.2	4.1	1680	1	1.65	1.65	270	20.5	58.5
75	2	21	2	8	1	2	61.6	159	24.3661	45.1	18.5	94.8	162	108	6.1	4.2	560	1	2.23	2.23	240	24.5	55.6
66	2	19	2	6	1	2	58	157.1	23.5004	42.1	18	85.5	153	101	6.2	4.3	1440	0.92	1.65	1.79348	300	17.6	65.5
63	2	10	2	6	2	2	63.8	160.1	24.8908	39.2	9.5	74.8	146	100	4.1	3.2	1580	0.95	2.62	2.75789	390	22.2	62
65	2	25	4	15	1	1	77	162.8	29.0524	48.5	18.5	95.6	153	105	3.8	3.9	1640	0.95	2.3	2.42105	330	29.1	63.9
75	2	15	4	14	3	2	64.2	155.3	26.619	46.2	19.5	99.2	161	110	4.5	4.3	1440	0.95	1.67	1.75789	360	26.5	60.8
66	2	28	2	12	3	2	62.2	162.3	23.6131	42.9	19	85	160	105	3.9	4	1260	1	1.69	1.69	240	21.5	45
65	2	12	2	11	3	2	55.4	158.3	22.1079	40.6	9.5	75.9	142	102	4	3.3	1200	1	1.69	1.69	330	28.6	61.5
74	2	22	2	14	3	2	62.2	156.7	25.331	47.3	15	87.5	163	101	4	3.3	240	0.45	2.61	5.8	390	25.1	52.5
71	2	20	2	14	2	2	72.3	154.6	30.2496	47.2	21	83.6	140	100	4.7	3.8	1770	0.95	2.65	2.78947	390	21.5	56.5
62	2	30	2	11	1	1	59.8	162.4	22.6741	45.8	19	86.2	145	96	4.5	4.1	1680	1	1.63	1.63	240	23.5	65
59	2	11	2	12	3	2	62.8	157.8	25.22	45	18	80	160	108	4	3.3	2040	0.95	1.62	1.70526	240	25.5	65.5
68	2	19	2	12	3	2	67.4	154	28.4196	49.1	10	94.4	158	104	6.5	4.2	1240	0.92	1.99	2.16304	390	24.5	65
71	2	22	2	0	3	2	65.2	156.8	26.5189	48.2	19.5	92.6	141	104	6.3	4.3	560	0.45	1.65	3.66667	300	28.3	58
80	2	30	2	0	2	2	58.8	155	24.4745	39.2	14	82.7	177	110	5.1	3.9	1200	0.95	1.6	1.68421	360	24.5	68.2
69	2	16	2	3	1	2	61.4	165.9	22.3088	38.5	11.5	77.9	150	104	6.3	3.2	560	0.5	1.68	3.36	240	21.5	56
75	2	23	2	9	3	2	62.8	161.3	24.1374	38.2	16.5	86.4	143	105	6.2	4.1	580	0.55	1.91	3.47273	330	26.5	50.5
68	2	27	2	6	1	1	65.2	166	23.6609	39.6	16	86.9	156	103	6.7	3.9	1680	0.95	2.2	2.31579	210	32.5	62.5
60	2	11	2	9	1	1	69.2	153	29.5613	48.1	18.5	84	114	87	5.1	4.1	560	0.45	1.65	3.66667	240	21.7	65.8
65	2	15	2	9	1	2	71	150.5	31.3462	50.5	17	99.8	160	95	4.1	3.2	590	0.8	1.6	2	270	23.1	52.2
61	2	6	1	11	1	2	63.5	160.4	24.6811	39.6	9.5	73.5	148	97	6.3	3.8	500	0.5	1.6	3.2	330	25.4	53.6
63	2	10	4	4	2	2	70.6	161.1	27.2028	48.6	18	88	151	100	4.1	4	560	0.8	1.68	2.1	330	29.5	53
73	2	24	2	0	2	2	67.4	151.1	29.521	46.2	29	81.2	119	90	4.4	4.3	1160	0.92	1.65	1.79348	270	18.4	58
75	2	20	2	0	1	2	65.8	155.1	27.3528	46.2	9.5	83.5	156	95	5.1	3.8	500	0.95	1.65	1.73684	300	34.1	50.4
72	2	25	2	3	1	2	53.6	154.4	22.4838	39.6	10	78.5	170	97	6.4	3.1	480	0.93	1.69	1.8172	240	32.3	51.5
66	2	12	2	0	1	2	51.6	156.5	21.0679	34.6	21	69.3	118	98	5.2	3.2	1140	1	1.96	1.96	240	24.7	72.5
71	2	17	2	0	1	2	64.2	158.6	25.5228	39.1	14	75.6	165	98	5	3.3	1200	1	1.64	1.64	330	22.6	68
59	2	5	2	9	2	2	62.2	161.1	23.9662	45.1	18	86	116	86	4.7	4.2	1280	0.95	1.65	1.73684	210	32.1	60.2
65	2	17	2	6	1	2	72.3	159.6	28.3839	46.1	18	87.1	156	115	4.5	4.4	1200	0.95	2.5	2.63158	390	25.1	54.5
72	2	17	2	4	2	2	61.4	160.5	23.8352	38.5	23	77.8	143	100	3.9	4.2	1680	1	1.65	1.65	420	25.1	58
74	2	20	4	9	1	2	53.2	164.3	19.7077	31.8	16	78.7	143	102	5.2	4.6	1560	0.95	1.6	1.68421	330	25.4	46.9
73	2	26	2	0	2	2	56.4	155.4	23.3548	39.2	18	76.9	132	95	4.3	3.8	1260	0.98	1.66	1.69388	240	25.8	62.3
78	2	5	2	8	1	2	66	156.5	26.9473	46.1	16	92	138	98	4.5	4	1200	0.95	1.6	1.68421	360	27.5	65.2
73	2	21	2	3	2	2	64.2	163.2	24.1043	44.9	14	87.1	160	105	4.4	3.3	460	1	1.65	1.65	240	28.5	64.1
55	2	5	3	9	2	1	63.2	157.1	25.6074	49.8	16	93.6	117	92	5	4.3	1280	1	1.63	1.63	330	23.5	53
67	2	22	2	9	2	2	68.2	162	25.9869	47.7	18	84.6	176	114	6.3	3.6	1280	0.93	1.61	1.73118	390	25.7	66.8
74	2	25	2	4	3	2	62.3	151.5	27.1433	48	16	87.2	153	105	6.5	4.1	1280	1	1.97	1.97	360	29.8	61.3
65	2	5	2	12	2	2	66.8	159.1	26.3898	42.1	19.5	86	117	82	3.8	4.3	1660	1	2.26	2.26	270	21.8	65.8
63	2	10	2	0	2	3	74	155.6	30.5642	51.3	29	103.8	159	110	3.9	3.2	520	0.45	1.68	3.73333	360	31.65	57
74	2	25	2	9	3	2	77.4	159.2	30.539	52	20.5	101	161	103	4.1	4	560	0.45	1.69	3.75556	390	14.6	65.4
71	2	43	4	3	3	2	68.2	162	25.9869	42.2	15	82.2	140	98	6.4	3.9	590	0.6	1.68	2.8	300	28.4	52.5
69	2	14	2	3	2	1	79.2	150.2	35.1063	53.3	11.5	101	148	100	6.3	3	540	0.8	2.3	2.875	270	24	58.6
64	2	13	2	6	3	2	65.2	149.3	29.2501	40.2	19	87.7	182	110	5.3	4.1	1280	1	1.9	1.9	240	25	62
67	2	15	1	12	1	2	62.2	160.1	24.2665	41.3	18	74.4	161	103	6.8	3.9	800	0.95	1.61	1.69474	240	24.3	50.7
78	2	30	2	0	3	2	69.9	158.2	27.9296	48.8	20	95.2	118	94	3.9	4.1	1280	1	2.25	2.25	300	21.6	50.6
69	2	12	2	12	3	2	52.8	158.8	20.9379	37	19.5	75.1	116	94	4.6	4.2	3980	0.95	1.65	1.73684	270	24.68	56.5
57	2	6	2	12	2	2	69.2	159	27.3723	46.5	14	86	144	97	4.5	4.3	1880	0.98	2.32	2.36735	270	25.3	58
76	2	7	2	12	1	2	65.8	157	26.6948	36.2	12.5	70.5	174	100	4.3	4.2	1650	0.95	1.65	1.73684	300	28.5	61.2
80	2	13	2	2	2	2	75.2	156.4	30.7429	40.5	16.5	89.5	131	98	5.4	4.6	1660	0.95	1.86	1.95789	270	36.5	57.6
54	2	5	2	10	1	2	52.2	163.5	19.527	36.2	16	71	119	90	6.6	3.8	1400	0.95	1.65	1.73684	210	21.7	58.6
71	2	17	1	7	1	2	58.2	157.4	23.4917	44.9	15	83.5	152	96	7.2	4	1160	0.95	1.66	1.74737	330	22	64.1
69	2	13	2	6	3	2	74.4	153.1	31.7411	50.1	12	105.9	182	105	6.2	3.3	1800	0.95	1.6	1.68421	240	20.5	53.5
65	2	17	2	8	1	2	75.6	158	30.2836	49.7	21	99.2	146	100	4.7	4.2	1200	0.93	1.68	1.80645	330	23.5	65
68	2	11	2	8	2	2	65.3	154.3	27.4272	47.2	17	76	117	87	6.2	3.8	480	1	2.4	2.4	330	21.5	63.8
69	2	12	2	2	1	2	58.8	158.5	23.4055	42.1	29	79.1	116	92	5.2	4.1	480	0.45	1.62	3.6	240	26.4	62.4
75	2	26	2	12	3	2	62.5	163.4	23.4086	46.2	19.5	69	115	90	4.2	3.1	520	0.6	1.65	2.75	330	24.7	65
62	2	8	2	11	2	2	50.2	154.6	21.0032	38.6	10.5	69.5	146	98	4.8	4.2	1240	1	2.36	2.36	240	24.1	53.8
75	2	18	2	7.5	1	2	85	153.6	36.0277	54.1	16	127	155	102	3.8	4	1260	0.95	1.65	1.73684	240	26.5	65
81	2	30	2	11	3	2	80.3	156	32.9964	51	22	102.8	118	92	4.6	3.9	1200	0.95	1.64	1.72632	300	28.6	52.8
66	2	13	2	6	1	2	59.8	160.7	23.1563	40.1	12	74	119	93	4.8	4.2	1200	0.95	1.68	1.76842	270	25	58.5
60	2	10	2	0	1	2	71	169	24.8591	42.2	18	77.9	118	90	4.7	4.1	1160	0.95	1.68	1.76842	270	21.5	74
54	2	8	2	15	3	2	68.9	155.6	28.4577	46.2	18	78.3	116	95	6.5	3.9	1200	0.93	2.3	2.47312	240	28.96	65.1
63	2	20	2	13	3	2	67	156.2	27.4608	47.1	17.5	85.1	172	100	4.5	3.2	1660	0.95	1.64	1.72632	330	23.5	55.8
69	2	12	2	10	2	2	64.4	153.6	27.2963	50.2	18	101.6	115	92	5.3	4.2	1100	0.95	1.69	1.77895	240	26.5	60.9
70	2	18	4	6	3	1	64.8	151.5	28.2325	48.5	15.5	93.4	158	103	4.2	3.8	1040	0.98	1.69	1.72449	240	26.2	67
65	2	10	2	6	1	2	71.2	167.7	25.3171	46.1	20.5	90	115	95	5.1	3.4	1060	0.95	1.65	1.73684	300	21.5	64.8
78	2	20	2	2	1	2	65	156.2	26.641	48.3	18	94.4	116	90	4.5	3.1	1200	0.95	2.65	2.78947	240	25.9	56.3
62	2	5	2	6	2	2	55.2	164.3	20.4486	45.5	20	74.5	118	92	4.3	3.8	1240	1	2.4	2.4	150	24	70.5
69	2	13	2	11	2	2	54	162.2	20.5254	36.2	18.5	70.6	139	98	6.4	3.2	1180	0.95	1.69	1.77895	300	19.5	67.5
67	2	15	3	10	2	2	62.8	156.1	25.7723	46.2	19.5	85.2	133	95	6.5	4.2	1140	1	1.61	1.61	270	20.5	40.6
74	2	25	2	9	2	1	61.6	156.1	25.2799	47.9	19	80	150	104	6.2	3.3	1240	1	1.64	1.64	210	25	65
71	2	9	4	6	1	2	60.6	150.6	26.7192	45.3	15	84.5	113	102	6.1	3.1	560	0.7	1.58	2.25714	390	19.5	50.2
68	2	10	2	0	2	2	63.8	173	21.3171	38.2	20	76.2	116	95	6.2	3.8	440	0.55	1.96	3.56364	300	23.5	54.3
70	2	10	2	12	2	2	55.8	162.5	21.1314	36.1	13.5	84	166	106	7	4.2	560	1	1.6	1.6	270	25.3	58.4
63	2	8	2	6	1	2	61	149.5	27.2928	47.5	14	84.2	159	95	5	3.2	1240	0.97	2.65	2.73196	270	24.5	58.7
70	2	21	2	12	3	2	59.2	152.9	25.3225	49.8	16	73.2	119	86	4.1	4.1	590	0.45	1.69	3.75556	330	22.6	48.6
67	2	13	1	12	1	2	59.2	157.9	23.7442	47.7	14	65	118	87	6.3	3.1	1200	0.95	2.1	2.21053	300	23.5	66
67	2	29	2	2	1	2	70.9	150.8	31.1777	51.1	19.5	62.4	116	93	4.9	3.3	1240	0.95	2.4	2.52632	270	23.6	65.8
84	2	33	2	8.0093	1	2	53.8	156.7	21.9101	38.5	16	79.7	118	95	7.3	4	1200	1	1.65	1.65	300	23.5	65.8
68	2	28	2	7	1	2	67.2	163.2	25.2307	43	14	79.9	116	86	4.1	3.8	1680	1	1.68	1.68	240	21.5	68
65	2	16	2	4	1	2	69	159.1	27.2589	48.1	16	85.9	154	103	4	4.1	1440	0.45	1.56	3.46667	180	25.2	58.6
74	2	15	4	15	2	2	59.3	146.9	27.4796	49.5	14	99.7	157	100	4.6	4.3	570	0.65	1.65	2.53846	330	25.7	54.5
72	2	20	2	6	1	2	60.6	155.9	24.9333	46.6	14	85.8	162	106	6.4	4.2	590	0.45	1.63	3.62222	270	22.9	58
66	2	11	2	6	1	2	68.1	156.4	27.8403	45.8	16	83.2	119	91	4.3	3.2	530	0.55	1.65	3	390	26.3	53.6
76	2	10	4	18	2	2	65.5	153.4	27.835	41.3	18	75.5	115	92	4.1	3.9	480	0.45	1.68	3.73333	270	24.6	64.4
66	2	10	2	18	2	2	65.2	150.1	28.9392	48.8	14	91.4	119	86	5	4.2	520	0.42	1.6	3.80952	300	26.5	65.2
69	2	22	2	12	2	2	72.9	156.7	29.6886	48.1	12	92.2	180	98	6.2	4.1	580	1	1.69	1.69	180	26.3	60.8
68	2	20	2	6	3	2	60.4	157.6	24.3178	42.1	13	82	181	97	4.7	3.9	580	0.55	1.64	2.98182	240	26.6	68.8
75	2	21	1	13	1	2	63.8	157.4	25.752	43	13.5	87.5	115	93	6.5	3.1	1240	1.1	2.5	2.27273	180	30.5	66.8
70	2	11	2	2	1	2	72.2	160.2	28.1327	40.5	7	83.4	163	98	5.3	4.2	1440	0.95	2.1	2.21053	300	21.6	68
70	2	10	2	11	1	2	75.5	150.2	33.4663	49.1	10.5	95.8	116	90	6.5	3.8	400	0.6	1.6	2.66667	300	26.1	64
75	2	23	2	0	1	2	68.9	153	29.4331	45.1	18	88	159	105	7.1	3	580	0.5	1.64	3.28	180	24.68	46.5
73	2	24	2	13	3	2	50.8	153.7	21.5038	32.1	12	73.1	118	95	4.1	3.1	1040	1	2.75	2.75	300	25.1	55.8
66	2	10	1	9	1	2	67.2	162.4	25.4799	39.6	14.5	75.2	116	95	4.3	3.8	560	1	1.69	1.69	210	30.2	56.5
63	2	7	4	3	3	2	64.2	151	28.1567	44.5	16.5	84.5	165	101	3.6	3.2	560	0.92	1.68	1.82609	240	23.4	64.5
68	2	14	2	14	3	2	72.4	165.5	26.4328	43.6	18	84.5	119	87	4.5	4.1	1160	0.96	2.22	2.3125	300	24.8	63
74	2	20	2	4	2	2	67.2	154	28.3353	45.1	13	89.5	177	106	4.2	3.3	880	1	1.67	1.67	210	28.5	56.5
64	2	12	2	5	1	2	55	150.5	24.2823	46.1	13	82	116	93	6.2	3.8	560	0.55	1.66	3.01818	240	25	55.9
69	2	14	2	0	2	2	75	159.6	29.4439	50.2	13.5	100.8	119	93	6.4	4	500	1	1.6	1.6	390	23.1	67.7
60	2	7	2	6	2	2	62.6	154.1	26.3614	46.1	14	97.7	162	98	6.7	4.5	520	0.45	1.68	3.73333	330	21.5	62.1
75	2	15	2	0	3	1	64.8	158.2	25.8918	42.5	16	93.5	155	97	6.2	3.2	500	0.6	1.63	2.71667	300	20.5	62
67	2	17	2	6	1	2	72	154	30.3593	52.4	12	105.6	141	97	6	3.3	1100	1	1.68	1.68	240	25.6	70.4
63	2	10	2	5	2	2	71.2	161.5	27.2983	44.9	11.5	95	141	98	6.5	4.2	1200	0.95	1.86	1.95789	210	21.6	65
65	2	16	2	6	2	2	68.6	156.8	27.9018	49.8	14.5	96.5	118	90	4.1	4.1	580	0.55	2.53	4.6	240	28.6	42.6
72	2	5	2	6	2	2	62.9	153.4	26.7301	48	20	80	119	93	3.8	3.3	500	0.45	2.1	4.66667	300	17	58
68	2	12	2	0	2	2	69.4	156.5	28.3355	48.8	8	63.8	116	89	4	3.7	540	0.8	1.61	2.0125	210	23.5	73.3
63	2	8	2	6	2	2	58	151.3	25.3367	42.1	9.5	87	117	87	6.2	3	590	0.65	2.05	3.15385	240	27.5	56.5
68	2	10	2	6	2	1	59.8	156.8	24.3225	43.1	18	89.2	118	90	4	4.5	540	0.8	1.96	2.45	270	22.5	55.8
69	2	14	2	3	2	2	59.2	155.1	24.6092	40.2	15.5	82.1	116	87	3.9	4.2	540	0.5	1.89	3.78	240	26.7	55.6
64	2	15	2	5	1	2	60.4	154	25.468	44.9	10.5	84.5	114	90	4.1	4.2	520	0.45	1.67	3.71111	180	24.59	56.8
60	2	6	2	10	1	2	65.4	150	29.0667	48.1	16	66.2	115	92	3.8	3.8	520	0.5	1.68	3.36	210	26.12	61.9
69	2	5	2	3	1	2	60.6	153.6	25.6856	46.5	16	78	119	95	4.6	4.4	560	0.9	1.66	1.84444	240	23.1	48.5
68	2	21	4	11	1	1	62.5	152.2	26.9805	47.3	12.5	72.4	117	92	4.1	3.2	480	0.8	2.15	2.6875	300	28	58
69	2	13	2	9	2	2	56.4	150.9	24.7686	42.1	22.5	80	146	89	4.2	3.8	480	0.4	1.63	4.075	300	24.6	53.6
72	2	14	2	1	3	2	50.4	158.2	20.1381	36.2	18.5	80	116	90	6.1	4	420	0.9	1.57	1.74444	300	22.05	45.9
62	2	14	2	6	1	2	67.8	160.2	26.4183	42.8	20.5	88.8	118	77	4.3	3.3	500	0.5	1.69	3.38	240	26.1	52.8
62	2	20	1	11	1	2	68.3	152	29.562	45.2	20	92.1	142	89	3.6	4	880	0.45	1.67	3.71111	210	22.5	60.8
65	2	10	2	9	2	2	64.9	154.9	27.0484	45.1	18	83.5	118	90	6.5	3.8	580	0.8	1.89	2.3625	210	21.6	65.3
63	2	13	2	7	2	1	72.5	152.8	31.0521	46	19	87	119	89	6.6	4.1	480	0.55	1.87	3.4	240	23.6	63.2
72	2	21	2	0	3	1	56.8	162.9	21.4046	33.3	19.5	81.5	168	105	3.9	3.3	420	0.8	1.64	2.05	210	23.5	68
68	2	7	2	6	1	2	65.9	151.2	28.8258	46.2	15	86.5	115	92	6.2	4.2	200	0.45	2.25	5	300	27.5	65.8
75	2	25	2	6	2	2	69.1	158	27.6799	47.1	15.5	95.2	118	94	4.3	4	1100	1	1.65	1.65	270	23.5	64
69	2	7	2	2	1	1	76.5	157.1	30.9962	46.2	22	93	119	87	4	3.9	560	0.5	2.3	4.6	180	25.4	65.4
59	2	5	2	6	1	2	71.3	160.3	27.7474	41	18	82	116	90	5.1	4.2	580	0.9	2.1	2.33333	240	26.9	56.4
64	2	10	2	6	2	2	72.9	156	29.9556	49	17	91.4	118	96	4.1	4.1	2100	1	2.35	2.35	270	26.1	68.4
69	2	15	4	11	1	2	51.6	156.9	20.9606	35.2	18	75.9	113	97	6.3	3.2	1280	1	2.5	2.5	300	23.1	62
66	2	23	1	0	1	2	51.6	165.8	18.7707	35.1	14	77.5	119	94	4.2	3.1	1460	0.98	1.78	1.81633	240	23.6	54.5
75	2	25	2	0	1	2	69.2	163.5	25.8863	41.2	12.5	82	119	98	6.2	4.2	980	0.95	2.23	2.34737	240	22.3	55.5
63	2	5	2	12	2	2	76.2	154.4	31.9639	51.3	14.5	102.5	118	88	4.7	3.2	520	1	2.3	2.3	300	25.1	59.2
70	2	8	1	14	1	1	64.6	158.8	25.6172	46.2	10.5	95.3	163	106	6.4	4.4	580	1	2.85	2.85	270	24.3	58
72	2	15	4	11	3	2	72.6	160	28.3594	45.5	14	93	110	94	6.5	3.8	900	0.95	1.65	1.73684	270	20.3	50.4
64	2	10	2	6	2	2	78.2	166	28.3786	48.1	12.5	100.3	150	104	5.2	3.3	820	0.48	2.4	5	180	23.6	65.1
69	2	15	4	11	1	2	59.2	163.3	22.1998	36	14	75.9	116	87	4.1	3.3	540	0.45	2.4	5.33333	330	25.1	53.8
62	2	13	2	11	1	2	76.4	159.4	30.0688	53.1	14	100.9	162	104	6.2	3.8	950	1	1.63	1.63	270	23.2	60.2
63	2	10	2	15	1	2	61.9	162.5	23.4414	36.2	12.5	65.1	145	98	4.2	4	980	0.85	1.65	1.94118	240	22.1	56.8
68	2	13	2	13	1	2	54.6	156	22.4359	36.5	14	74.6	119	76	4.1	3.3	540	0.55	1.67	3.03636	390	26.5	56.8
70	2	22	2	11	1	1	70.4	155.3	29.1897	47.1	7	67.9	162	105	4.5	4	540	0.8	2.42	3.025	150	15.6	68
72	2	10	2	12	2	2	62.4	167	22.3744	40.1	14	76.4	165	103	4.1	3.8	1200	0.95	1.98	2.08421	300	26.5	65.8
78	2	33	1	11	1	2	75.8	153	32.3807	50	12	108	116	90	5.2	4.1	1680	1.1	1.65	1.5	210	24.6	65.2
71	2	23	2	11	1	2	54.8	156	22.5181	38.5	11	78.5	119	90	5.3	4.3	980	0.95	1.9	2	210	26.1	60.2
69	2	14	3	13	3	2	56.8	157.7	22.8394	39.1	10	74.9	118	93	4.6	4.2	1380	0.95	1.84	1.93684	180	22.6	50.9
64	2	16	1	8.0093	1	2	59.4	157.1	24.0677	45	10.5	88.4	146	98	4.5	4.3	560	0.9	1.68	1.86667	300	23.8	58.6
62	2	13	2	14	2	2	62	154.6	25.9402	43.4	8.5	86.5	161	100	6.1	3.9	480	0.55	1.68	3.05455	300	27.2	58.4
64	2	5	2	16	3	2	60.4	156	24.8192	42.6	18	84.6	146	102	4.2	4.2	1160	0.95	1.63	1.71579	240	23.5	54.5
62	2	9	1	11	1	2	63.5	150.2	28.1471	46.5	7	90	152	100	4.1	4.1	500	0.95	1.84	1.93684	210	24.5	50.6
79	2	20	2	7	1	2	64.2	152.8	27.4972	47.7	14.5	90.2	152	106	5.2	3.9	580	1	1.69	1.69	210	25	50.8
69	2	14	3	11	1	2	61.6	155.8	25.3773	42	14.5	86.1	165	110	5.3	4.1	580	0.96	2.35	2.44792	330	26	62.3
74	2	30	2	12	1	2	70.3	154.5	29.4509	50.1	8.5	103.5	168	100	6.3	4.2	540	0.9	2.5	2.77778	300	18.1	60.4
79	2	25	2	5	3	2	59.2	158.6	23.5351	41.5	7	85.4	154	108	6.8	3.8	540	1	1.88	1.88	180	19.3	57.6
65	2	15	2	6	3	2	66.9	159	26.4626	42.1	11	85.1	117	100	4.3	3.1	580	0.92	2.75	2.98913	210	18.5	54.5
72	2	7	2	11	2	2	68.8	155.4	28.4896	46.1	13.5	92.4	151	112	5.2	3.3	580	0.5	1.96	3.92	390	26.2	74.6
68	2	5	2	11	2	2	65	162.6	24.5851	42	12	83.9	118	87	4.1	4.3	480	0.55	1.64	2.98182	270	26	50.8
71	2	22	2	6	1	2	51.4	167	18.4302	36.1	8	79.2	167	103	5.2	3.3	460	0.65	2.5	3.84615	240	27.5	48.5
67	2	23	1	11	1	2	62.5	163.3	23.4373	42.1	14	88	146	101	4.2	4.2	400	0.7	1.69	2.41429	210	24.6	56.8
68	2	10	2	15	2	2	76.5	168.3	27.008	45.4	11.5	90.8	116	92	6.2	3.1	560	0.95	1.62	1.70526	390	16.5	62.5
69	2	16	4	11	2	2	56.4	157.6	22.7074	39	14.5	75.2	143	98	5.1	3.8	520	0.8	2.8	3.5	300	22.1	65.5
60	2	6	2	11	2	2	59.4	156.4	24.2836	38.5	10.5	79.3	118	91	4.3	4.2	460	0.45	2.35	5.22222	210	24.6	67.8
